# Supplementary material for: Mediterranean Diet on Development and Progression of Age-Related Macular Degeneration: Systematic Review and Meta-Analysis of Observational Studies
Source: Nutrients. 2025 Mar 15;17(6):1037. doi: 10.3390/nu17061037 (PMC11944936; doi:10.3390/nu17061037)
Supplement: Supplementary file 1 [file nutrients-17-01037-s001.zip]

Archive with 1 entries (1 files):
- nutrients-3507029-supplementary.pdf
